# Supplementary material for: Two Methods for the Isolation and Cultivation of Porcine Primary Corneal Cells
Source: Methods Protoc. 2023 May 12;6(3):50. doi: 10.3390/mps6030050 (PMC10204419; doi:10.3390/mps6030050)
Supplement: Supplementary file 1 [file mps-06-00050-s001.zip]

Archive with 1 entries (1 files):
- mps-2255144-supplementary.pdf
